# Supplementary material for: Transcriptomic microRNA Profiling of Dendritic Cells in Response to Gut Microbiota-Secreted Vesicles
Source: Cells. 2020 Jun 23;9(6):1534. doi: 10.3390/cells9061534 (PMC7349327; doi:10.3390/cells9061534)
Supplement: Supplementary file 1 [file cells-09-01534-s001.zip]

Archive with 10 entries (9 files):
- SUPPLEMENTAL/
- SUPPLEMENTAL/Fig S1-S5 Legends.pdf
- SUPPLEMENTAL/S1.pdf
- SUPPLEMENTAL/S2.pdf
- SUPPLEMENTAL/S3.pdf
- SUPPLEMENTAL/S4.pdf
- SUPPLEMENTAL/S5.png
- SUPPLEMENTAL/Table S3.xlsx
- SUPPLEMENTAL/Table S1.docx
- SUPPLEMENTAL/Table S2.xlsx
