# Supplementary material for: Transcriptomic microRNA Profiling of Dendritic Cells in Response to Gut Microbiota-Secreted Vesicles
Source: Cells. 2020 Jun 23;9(6):1534. doi: 10.3390/cells9061534 (PMC7349327; doi:10.3390/cells9061534)
Supplement: Supplementary file 1 [file cells-09-01534-s001.zip › SUPPLEMENTAL/Table S3.xlsx]

## Sheet: Sheet1
miRNA name	miRDB	miRTarBase	TargetScan
hsa-let-7i-3p	5	NA	NA
hsa-miR-129-2-3p	197	6	223
hsa-miR-129-5p	905	31	21
hsa-miR-1298-5p	80	1	7
hsa-miR-141-3p	828	67	191
hsa-miR-155-3p	213	7	NA
hsa-miR-155-5p	433	268	134
hsa-miR-15a-3p	72	4	NA
hsa-miR-181b-5p	1105	51	180
hsa-miR-19a-5p	331	4	NA
hsa-miR-203a-3p	769	88	NA
hsa-miR-208b-3p	68	6	30
hsa-miR-20b-5p	1006	23	438
hsa-miR-29b-1-5p	321	10	NA
hsa-miR-3151-5p	92	NA	NA
hsa-miR-32-5p	882	20	408
hsa-miR-33b-5p	268	16	30
hsa-miR-3614-5p	114	NA	NA
hsa-miR-378d	87	NA	NA
hsa-miR-449b-5p	421	9	469
hsa-miR-548a-3p	988	1	NA
hsa-miR-670-3p	600	NA	75
hsa-miR-92b-5p	14	NA	NA
Table S3. Top 23 miRNAs targets in the indicated databases
