# Supplementary material for: Transcriptomic microRNA Profiling of Dendritic Cells in Response to Gut Microbiota-Secreted Vesicles
Source: Cells. 2020 Jun 23;9(6):1534. doi: 10.3390/cells9061534 (PMC7349327; doi:10.3390/cells9061534)
Supplement: Supplementary file 1 [file cells-09-01534-s001.zip › SUPPLEMENTAL/Table S2.xlsx]

## Sheet: UP ECOR12 MVs vs Control only
UP ECOR12 MVs vs Control only : miRNAs upregulated by ECOR12 MVs vs control (not by EcN MVs).
ID	Name	log2FoldChange_ECOR12-MVs_vs_Control	pvalue_ECOR12-MVs_vs_Control	padj_ECOR12-MVs_vs_Control	log2FoldChange_EcN-MVs_vs_Control	pvalue_EcN-MVs_vs_Control	padj_EcN-MVs_vs_Control	chr	type	start	end	strand	Alias	Derives_from
MIMAT0002809	hsa-miR-146b-5p	2.54661	4.01993e-32	3.33941e-30	-0.101172	0.639292	0.828119	chr10	miRNA	102436520	102436542	+	MIMAT0002809	MI0003129
MIMAT0000080_1	hsa-miR-24-3p	2.58955	6.0535e-27	3.2001e-25	0.504393	0.0366299	0.12471	chr9	miRNA	95086064	95086085	+	MIMAT0000080	MI0000080
MIMAT0000252_2	hsa-miR-7-5p	2.80935	1.79031e-20	6.94044e-19	0.675964	0.0267527	0.0971875	chr9	miRNA	83969811	83969834	-	MIMAT0000252	MI0000263
MIMAT0004810	hsa-miR-629-5p	1.83379	1.04849e-19	3.69513e-18	0.157542	0.436944	0.699936	chr15	miRNA	70079427	70079447	-	MIMAT0004810	MI0003643
MIMAT0000080	hsa-miR-24-3p	1.06204	6.23826e-16	1.81377e-14	-0.214033	0.103248	0.281401	chr19	miRNA	13836289	13836310	-	MIMAT0000080	MI0000081
MIMAT0000435	hsa-miR-143-3p	1.02669	7.14868e-13	1.53961e-11	0.580428	4.70662e-05	0.000358188	chr5	miRNA	149428978	149428998	+	MIMAT0000435	MI0000459
MIMAT0000066	hsa-let-7e-5p	0.981089	2.17542e-10	3.32896e-09	0.304489	0.0486326	0.156806	chr19	miRNA	51692793	51692814	+	MIMAT0000066	MI0000066
MIMAT0004799	hsa-miR-589-5p	0.864847	2.12397e-10	3.32896e-09	-0.693722	3.59235e-07	3.9554e-06	chr7	miRNA	5495873	5495894	-	MIMAT0004799	MI0003599
MIMAT0000074	hsa-miR-19b-3p	0.777063	1.3521e-09	1.96562e-08	0.344919	0.00702719	0.0323251	chr13	miRNA	91351245	91351267	+	MIMAT0000074	MI0000074
MIMAT0000073	hsa-miR-19a-3p	0.762098	3.10136e-09	4.24339e-08	0.100886	0.431219	0.696895	chr13	miRNA	91350939	91350961	+	MIMAT0000073	MI0000073
MIMAT0000063	hsa-let-7b-5p	0.706519	3.14034e-09	4.24677e-08	0.0864356	0.468463	0.71801	chr22	miRNA	46113691	46113712	+	MIMAT0000063	MI0000063
MIMAT0022259	hsa-miR-5100	2.81588	5.46635e-09	6.98611e-08	1.11708	0.0227533	0.0850168	chr10	miRNA	42997630	42997651	+	MIMAT0022259	MI0019116
MIMAT0000443	hsa-miR-125a-5p	0.92996	1.45409e-08	1.74341e-07	0.199522	0.223873	0.466812	chr19	miRNA	51693268	51693291	+	MIMAT0000443	MI0000469
MIMAT0000423	hsa-miR-125b-5p	1.69091	2.29862e-07	2.49841e-06	-0.231809	0.483002	0.729792	chr11	miRNA	122099809	122099830	-	MIMAT0000423	MI0000446
MIMAT0000256	hsa-miR-181a-5p	0.836933	3.83172e-07	3.90902e-06	0.518421	0.00166085	0.00934226	chr1	miRNA	198859108	198859130	-	MIMAT0000256	MI0000289
MIMAT0010214	hsa-miR-151b	1.66895	4.53644e-07	4.5093e-06	0.60546	0.0646266	0.197311	chr14	miRNA	100109438	100109455	-	MIMAT0010214	MI0003772
MIMAT0000415	hsa-let-7i-5p	0.962016	8.89499e-07	8.34264e-06	0.435567	0.0260661	0.0953687	chr12	miRNA	62603691	62603712	+	MIMAT0000415	MI0000434
MIMAT0000062	hsa-let-7a-5p	0.730988	1.45645e-06	1.3034e-05	0.219117	0.148736	0.363523	chr11	miRNA	122146568	122146589	-	MIMAT0000062	MI0000061
MIMAT0000069_1	hsa-miR-16-5p	0.769636	1.45694e-06	1.3034e-05	0.402955	0.0116615	0.0500815	chr3	miRNA	160404754	160404775	+	MIMAT0000069	MI0000115
MIMAT0000689	hsa-miR-99b-5p	1.24211	1.91271e-06	1.66006e-05	0.0793749	0.760869	0.898972	chr19	miRNA	51692618	51692639	+	MIMAT0000689	MI0000746
MIMAT0030020	hsa-miR-7705	0.787969	2.39094e-06	2.02968e-05	0.388085	0.0191128	0.0763772	chr8	miRNA	100703002	100703024	-	MIMAT0030020	MI0025241
MIMAT0041622	hsa-miR-10395-3p	1.0788	4.50227e-06	3.66163e-05	-0.295943	0.208867	0.45037	chr19	miRNA	12703601	12703621	-	MIMAT0041622	MI0033419
MIMAT0000423_1	hsa-miR-125b-5p	1.12826	1.889e-05	0.000140828	-0.101456	0.700472	0.869291	chr21	miRNA	16590253	16590274	+	MIMAT0000423	MI0000470
MIMAT0003322	hsa-miR-652-3p	0.654434	2.31003e-05	0.000168967	0.465171	0.00255449	0.0136769	chrX	miRNA	110055389	110055409	+	MIMAT0003322	MI0003667
MIMAT0004693	hsa-miR-330-5p	0.62468	2.72839e-05	0.000195872	0.220476	0.134778	0.33776	chr19	miRNA	45639049	45639070	-	MIMAT0004693	MI0000803
MIMAT0005792_1	hsa-miR-320b	1.23808	5.14373e-05	0.00035608	0.271778	0.371248	0.63511	chr1	miRNA	224257049	224257070	-	MIMAT0005792	MI0003839
MIMAT0004602	hsa-miR-125a-3p	1.86937	5.36864e-05	0.000367557	0.823462	0.0734076	0.218954	chr19	miRNA	51693306	51693327	+	MIMAT0004602	MI0000469
MIMAT0000438	hsa-miR-152-3p	0.631782	7.74973e-05	0.000517985	0.284258	0.0729229	0.218769	chr17	miRNA	48037174	48037194	-	MIMAT0000438	MI0000462
MIMAT0000727	hsa-miR-374a-5p	0.696947	0.000120085	0.000771596	0.177074	0.327614	0.588682	chrX	miRNA	74287325	74287346	-	MIMAT0000727	MI0000782
MIMAT0000098	hsa-miR-100-5p	1.00224	0.000127039	0.000811793	0.0273875	0.91645	0.969863	chr11	miRNA	122152275	122152296	-	MIMAT0000098	MI0000102
MIMAT0000069	hsa-miR-16-5p	0.654732	0.000139117	0.000879308	-0.0502999	0.76974	0.900191	chr13	miRNA	50049027	50049048	-	MIMAT0000069	MI0000070
MIMAT0000253	hsa-miR-10a-5p	1.17106	0.000258015	0.00155477	-0.0576835	0.857148	0.942933	chr17	miRNA	48579904	48579926	-	MIMAT0000253	MI0000266
MIMAT0004491	hsa-miR-19b-1-5p	2.78471	0.00044435	0.00259688	2.42478	0.00194831	0.0108414	chr13	miRNA	91351207	91351229	+	MIMAT0004491	MI0000074
MIMAT0004614	hsa-miR-193a-5p	0.666534	0.000474514	0.00273198	0.53642	0.00482201	0.0234309	chr17	miRNA	31560016	31560037	+	MIMAT0004614	MI0000487
MIMAT0002807	hsa-miR-491-5p	1.29903	0.000583297	0.00329308	0.270093	0.467138	0.71801	chr9	miRNA	20716120	20716141	+	MIMAT0002807	MI0003126
MIMAT0022695	hsa-miR-212-5p	0.735915	0.00058974	0.00331337	-0.505628	0.0181964	0.0729971	chr17	miRNA	2050328	2050350	-	MIMAT0022695	MI0000288
MIMAT0004507	hsa-miR-92a-1-5p	2.51621	0.000640672	0.00358222	1.93539	0.00852623	0.0380373	chr13	miRNA	91351324	91351346	+	MIMAT0004507	MI0000093
MIMAT0004613	hsa-miR-188-3p	0.751328	0.000717646	0.00394415	-0.00461826	0.98302	0.987968	chrX	miRNA	50003556	50003576	+	MIMAT0004613	MI0000484
MIMAT0004775	hsa-miR-502-3p	0.903235	0.000740553	0.00404349	-0.192423	0.471947	0.720073	chrX	miRNA	50014649	50014670	+	MIMAT0004775	MI0003186
MIMAT0000064	hsa-let-7c-5p	0.619153	0.00089947	0.00481959	-0.209593	0.260948	0.515891	chr21	miRNA	16539838	16539859	+	MIMAT0000064	MI0000064
MIMAT0004766	hsa-miR-146b-3p	0.611583	0.000929951	0.00491606	0.462969	0.0121592	0.052003	chr10	miRNA	102436557	102436578	+	MIMAT0004766	MI0003129
MIMAT0005791	hsa-miR-1264	3.32094	0.000925778	0.00491606	2.67741	0.00633914	0.0296878	chrX	miRNA	114652696	114652718	+	MIMAT0005791	MI0003758
MIMAT0017988	hsa-miR-3611	1.05216	0.00100753	0.00530206	0.814169	0.00690077	0.0318852	chr10	miRNA	35079609	35079629	-	MIMAT0017988	MI0016001
MIMAT0004767	hsa-miR-193b-5p	1.28468	0.00108493	0.00568365	0.561562	0.140559	0.347204	chr16	miRNA	14303980	14304001	+	MIMAT0004767	MI0003137
MIMAT0019814	hsa-miR-203b-3p	3.78181	0.00127541	0.00661381	3.17528	0.00578909	0.027235	chr14	miRNA	104117428	104117450	-	MIMAT0019814	MI0017343
MIMAT0001341	hsa-miR-424-5p	0.961748	0.00145152	0.00743667	-0.0217549	0.942563	0.977312	chrX	miRNA	134546680	134546701	-	MIMAT0001341	MI0001446
MIMAT0000682	hsa-miR-200a-3p	1.18129	0.00184807	0.00914598	0.985512	0.00730016	0.0330814	chr1	miRNA	1167916	1167937	+	MIMAT0000682	MI0000737
MIMAT0030419	hsa-miR-7844-5p	5.48248	0.00186436	0.00917386	4.03157	0.0226686	0.0850168	chr12	miRNA	94571306	94571327	-	MIMAT0030419	MI0025514
MIMAT0007885	hsa-miR-1911-5p	4.10868	0.00200037	0.00973403	3.74436	0.00392061	0.0196982	chrX	miRNA	114763195	114763217	+	MIMAT0007885	MI0008332

## Sheet: UP EcN MVs vs Control only
UP EcN MVs vs Control only : miRNAs upregulated by EcN MVs vs control (not by ECOR12 MVs).
ID	Name	log2FoldChange_ECOR12-MVs_vs_Control	pvalue_ECOR12-MVs_vs_Control	padj_ECOR12-MVs_vs_Control	log2FoldChange_EcN-MVs_vs_Control	pvalue_EcN-MVs_vs_Control	padj_EcN-MVs_vs_Control	chr	type	start	end	strand	Alias	Derives_from
MIMAT0002891	hsa-miR-18a-3p	-0.494965	0.00430213	0.0188097	0.962531	5.35291e-10	7.91466e-09	chr13	miRNA	91350797	91350819	+	MIMAT0002891	MI0000072
MIMAT0004682	hsa-miR-361-3p	0.537009	8.94248e-05	0.00059398	0.840715	7.49446e-10	1.0925e-08	chrX	miRNA	85903641	85903663	-	MIMAT0004682	MI0000760
MIMAT0004506	hsa-miR-33a-3p	-0.953259	1.43076e-07	1.58473e-06	0.881374	5.32648e-09	7.44987e-08	chr22	miRNA	41900989	41901010	+	MIMAT0004506	MI0000091
MIMAT0004495	hsa-miR-22-5p	0.202136	0.120997	0.285144	0.725001	1.51274e-08	2.00729e-07	chr17	miRNA	1713952	1713973	-	MIMAT0004495	MI0000078
MIMAT0004928	hsa-miR-147b-3p	0.550064	0.000103223	0.000673969	0.750603	1.09878e-07	1.30717e-06	chr15	miRNA	45433098	45433118	+	MIMAT0004928	MI0005544
MIMAT0000278	hsa-miR-221-3p	0.570841	0.000379517	0.0022405	0.831342	2.25815e-07	2.54042e-06	chrX	miRNA	45746180	45746202	-	MIMAT0000278	MI0000298
MIMAT0019074	hsa-miR-378i	0.280947	0.29672	0.532253	1.24877	3.96945e-07	4.32461e-06	chr22	miRNA	41923271	41923291	-	MIMAT0019074	MI0016902
MIMAT0018938	hsa-miR-548ac	1.29962	0.0274125	0.0893019	2.31371	1.01587e-05	8.61828e-05	chr1	miRNA	116560038	116560059	-	MIMAT0018938	MI0016762
MIMAT0000269	hsa-miR-212-3p	0.488562	0.000718967	0.00394415	0.630486	1.18269e-05	9.79271e-05	chr17	miRNA	2050290	2050310	-	MIMAT0000269	MI0000288
MIMAT0001536	hsa-miR-429	0.309127	0.32296	0.559766	1.18675	1.67773e-05	0.000137814	chr1	miRNA	1169055	1169076	+	MIMAT0001536	MI0001641
MIMAT0000267	hsa-miR-210-3p	0.6904	0.00544704	0.0236377	1.03035	3.3122e-05	0.000263702	chr11	miRNA	568112	568133	-	MIMAT0000267	MI0000286
MIMAT0004518	hsa-miR-16-2-3p	0.331507	0.0780993	0.211231	0.746934	5.52936e-05	0.000414702	chr3	miRNA	160404797	160404818	+	MIMAT0004518	MI0000115
MIMAT0002888	hsa-miR-532-5p	0.516654	0.0112977	0.0436519	0.81822	5.98681e-05	0.00044578	chrX	miRNA	50003167	50003188	+	MIMAT0002888	MI0003205
MIMAT0041629	hsa-miR-10399-5p	0.503182	0.0154191	0.0565693	0.780828	0.000154056	0.00109211	chr7	miRNA	139044137	139044157	-	MIMAT0041629	MI0033423
MIMAT0004557	hsa-miR-34a-3p	0.429929	0.0834421	0.223088	0.891933	0.00016362	0.00115202	chr1	miRNA	9151693	9151714	-	MIMAT0004557	MI0000268
MIMAT0004503	hsa-miR-29a-5p	-0.405864	0.0256138	0.0849248	0.625435	0.000217861	0.00149328	chr7	miRNA	130876786	130876807	-	MIMAT0004503	MI0000087
MIMAT0019049	hsa-miR-4512	1.09583	0.0412658	0.127639	1.7234	0.000363167	0.00232023	chr15	miRNA	66496965	66496986	-	MIMAT0019049	MI0016878
MIMAT0000232_1	hsa-miR-199a-3p	-0.0328497	0.937631	0.983461	1.21349	0.00048266	0.00299134	chr19	miRNA	10817429	10817450	-	MIMAT0000232	MI0000242
MIMAT0018957	hsa-miR-4439	2.16559	0.00650116	0.0274422	2.56189	0.000558582	0.00344126	chr2	miRNA	225010516	225010537	-	MIMAT0018957	MI0016782
MIMAT0003284	hsa-miR-616-5p	0.442195	0.0238261	0.0805516	0.650902	0.000674883	0.00408482	chr12	miRNA	57519223	57519244	-	MIMAT0003284	MI0003629
MIMAT0022295	hsa-miR-5588-5p	0.762901	0.357652	0.591087	2.35085	0.000923823	0.00543271	chr3	miRNA	185253252	185253272	-	MIMAT0022295	MI0019147
MIMAT0004492	hsa-miR-19b-2-5p	4.68736	0.00396094	0.0175824	5.08224	0.00097065	0.00564395	chrX	miRNA	134169727	134169748	-	MIMAT0004492	MI0000075
MIMAT0003257	hsa-miR-550a-3p	0.86746	0.0713324	0.197523	1.53359	0.00121223	0.00700927	chr7	miRNA	29680748	29680769	-	MIMAT0003257	MI0003762

## Sheet: UP common
UP common: Common miRNAs upregulated by both EcN MVs and ECOR12 MVs, vs untreated control DCs.
ID	Name	log2FoldChange_ECOR12-MVs_vs_Control	pvalue_ECOR12-MVs_vs_Control	padj_ECOR12-MVs_vs_Control	log2FoldChange_EcN-MVs_vs_Control	pvalue_EcN-MVs_vs_Control	padj_EcN-MVs_vs_Control	log2FoldChange_ECOR12-MVs_vs_EcN-MVs	pvalue_ECOR12-MVs_vs_EcN-MVs	padj_ECOR12-MVs_vs_EcN-MVs	chr	type	start	end	strand	Alias	Derives_from
MIMAT0000646	hsa-miR-155-5p	3.45011	4.49917e-118	5.23254e-115	3.37181	7.21278e-113	7.46523e-110	0.0782989	0.60003	0.809054	chr21	miRNA	25573983	25574006	+	MIMAT0000646	MI0000681
MIMAT0003301	hsa-miR-33b-5p	2.74486	1.22692e-89	7.13454e-87	3.01858	3.66024e-109	1.89418e-106	-0.273719	0.0413102	0.164307	chr17	miRNA	17813897	17813916	-	MIMAT0003301	MI0003646
MIMAT0000082_1	hsa-miR-26a-5p	1.95569	7.98841e-58	2.32263e-55	1.30443	1.11322e-26	8.22988e-25	0.651261	9.38201e-08	2.13062e-06	chr3	miRNA	37969413	37969434	+	MIMAT0000082	MI0000083
MIMAT0000257	hsa-miR-181b-5p	2.50818	6.31434e-53	1.46872e-50	2.35861	4.24299e-47	1.09787e-44	0.149569	0.359718	0.622452	chr1	miRNA	198858925	198858947	-	MIMAT0000257	MI0000270
MIMAT0000449	hsa-miR-146a-5p	2.98488	9.77615e-47	1.89494e-44	0.846362	4.69199e-05	0.000358188	2.13852	8.14388e-25	1.14666e-22	chr5	miRNA	160485372	160485393	+	MIMAT0000449	MI0000477
MIMAT0026640	hsa-miR-670-3p	4.40616	1.70725e-44	2.83647e-42	4.76368	1.43029e-52	4.93451e-50	-0.357523	0.205292	0.450236	chr11	miRNA	43559714	43559734	+	MIMAT0026640	MI0003933
MIMAT0000456	hsa-miR-186-5p	1.16194	6.03477e-40	8.77304e-38	0.662633	4.53263e-14	1.34036e-12	0.499311	1.30864e-08	3.83867e-07	chr1	miRNA	71067681	71067702	-	MIMAT0000456	MI0000483
MIMAT0031180	hsa-miR-7977	2.01778	6.52795e-38	6.32667e-36	1.25134	1.37813e-15	5.09416e-14	0.766436	9.69452e-07	1.72895e-05	chr3	miRNA	176515103	176515120	+	MIMAT0031180	MI0025753
MIMAT0000432	hsa-miR-141-3p	2.11304	4.07595e-33	3.6464e-31	1.96378	4.48427e-29	3.86768e-27	0.149265	0.392029	0.641833	chr12	miRNA	6964155	6964176	+	MIMAT0000432	MI0000457
MIMAT0004658	hsa-miR-155-3p	3.97189	1.34244e-31	1.04084e-29	4.71457	1.3682e-45	2.83217e-43	-0.742679	0.00857477	0.0495862	chr21	miRNA	25574022	25574043	+	MIMAT0004658	MI0000681
MIMAT0000100_1	hsa-miR-29b-3p	1.36395	1.46515e-30	1.06498e-28	1.31043	1.05527e-28	8.40156e-27	0.0535186	0.649792	0.836295	chr7	miRNA	130877467	130877489	-	MIMAT0000100	MI0000105
MIMAT0003251_2	hsa-miR-548a-3p	2.39604	1.38648e-28	8.95819e-27	1.92549	1.25156e-19	6.16842e-18	0.470549	0.0204711	0.0993907	chr8	miRNA	104484384	104484405	-	MIMAT0003251	MI0003612
MIMAT0005800	hsa-miR-1298-5p	4.80627	2.5171e-28	1.46369e-26	5.17596	1.90773e-33	2.46813e-31	-0.369692	0.266059	0.5232	chrX	miRNA	114715250	114715271	+	MIMAT0005800	MI0003938
MIMAT0004585	hsa-let-7i-3p	1.50045	5.13656e-27	2.84467e-25	1.57191	1.94298e-30	1.82817e-28	-0.0714576	0.601044	0.809054	chr12	miRNA	62603747	62603768	+	MIMAT0004585	MI0000434
MIMAT0000090	hsa-miR-32-5p	1.96889	2.32684e-26	1.17657e-24	2.19216	1.44788e-32	1.49856e-30	-0.223274	0.224256	0.478412	chr9	miRNA	109046272	109046293	-	MIMAT0000090	MI0000090
MIMAT0000419	hsa-miR-27b-3p	1.31214	1.62233e-25	7.86153e-24	1.1929	2.24664e-21	1.22383e-19	0.119242	0.342667	0.61228	chr9	miRNA	95085505	95085525	+	MIMAT0000419	MI0000440
MIMAT0000242	hsa-miR-129-5p	4.87323	1.75845e-24	8.18029e-23	5.68827	8.08611e-34	1.19559e-31	-0.815037	0.0214345	0.101959	chr11	miRNA	43581408	43581428	+	MIMAT0000242	MI0000473
MIMAT0000691	hsa-miR-130b-3p	1.07014	2.65235e-20	9.63963e-19	0.918282	1.78868e-15	6.38372e-14	0.151857	0.188913	0.436048	chr22	miRNA	21653354	21653375	+	MIMAT0000691	MI0000748
MIMAT0001541	hsa-miR-449a	2.70184	1.24404e-18	4.25533e-17	1.12826	0.000235916	0.00158554	1.57358	2.56903e-07	5.3194e-06	chr5	miRNA	55170586	55170607	-	MIMAT0001541	MI0001648
MIMAT0000084	hsa-miR-27a-3p	1.34075	1.45218e-17	4.82538e-16	1.35764	5.66949e-18	2.44497e-16	-0.0168959	0.914382	0.9565	chr19	miRNA	13836447	13836467	-	MIMAT0000084	MI0000085
MIMAT0000067	hsa-let-7f-5p	0.785664	2.39499e-15	6.47761e-14	0.629716	2.14886e-10	3.31951e-09	0.155948	0.115912	0.32904	chr9	miRNA	94176353	94176374	+	MIMAT0000067	MI0000067
MIMAT0003327	hsa-miR-449b-5p	1.85716	1.50349e-14	3.97399e-13	2.21956	9.82646e-21	5.08519e-19	-0.362405	0.124041	0.339784	chr5	miRNA	55170706	55170727	-	MIMAT0003327	MI0003673
MIMAT0000071	hsa-miR-17-3p	1.53533	5.32081e-14	1.28919e-12	1.40338	4.95722e-12	1.02615e-10	0.13195	0.515609	0.745356	chr13	miRNA	91350655	91350676	+	MIMAT0000071	MI0000071
MIMAT0017992	hsa-miR-3614-5p	4.85543	9.65905e-14	2.29255e-12	4.52652	3.80535e-12	8.37986e-11	0.328908	0.610386	0.813785	chr17	miRNA	56891319	56891341	-	MIMAT0017992	MI0016004
MIMAT0000264	hsa-miR-203a-3p	1.5814	1.22343e-13	2.8457e-12	1.56895	2.84845e-14	8.93377e-13	0.0124572	0.951343	0.986371	chr14	miRNA	104117469	104117490	+	MIMAT0000264	MI0000283
MIMAT0000425	hsa-miR-130a-3p	1.10687	2.41845e-13	5.51502e-12	1.0028	1.35943e-11	2.60558e-10	0.104068	0.485021	0.718853	chr11	miRNA	57641252	57641273	+	MIMAT0000425	MI0000448
MIMAT0004553	hsa-miR-7-1-3p	1.10602	2.84891e-13	6.37169e-12	0.874129	1.70504e-09	2.45099e-08	0.231892	0.114478	0.327612	chr9	miRNA	83969771	83969792	-	MIMAT0004553	MI0000263
MIMAT0000258	hsa-miR-181c-5p	0.901692	3.43453e-13	7.53652e-12	1.11328	2.2057e-19	1.03768e-17	-0.211588	0.0873235	0.275676	chr19	miRNA	13874725	13874746	+	MIMAT0000258	MI0000271
MIMAT0000763	hsa-miR-338-3p	1.31644	1.6235e-12	3.31252e-11	0.867628	3.1606e-06	2.86949e-05	0.448808	0.0159286	0.0830649	chr17	miRNA	81125887	81125908	-	MIMAT0000763	MI0000814
MIMAT0004749	hsa-miR-424-3p	1.44589	1.65777e-12	3.32411e-11	2.02989	2.71351e-23	1.7553e-21	-0.583998	0.00422223	0.0274497	chrX	miRNA	134546644	134546664	-	MIMAT0004749	MI0001446
MIMAT0001413	hsa-miR-20b-5p	1.78606	2.96491e-12	5.84439e-11	1.67435	7.06341e-12	1.43346e-10	0.111712	0.636122	0.8275	chrX	miRNA	134169850	134169872	-	MIMAT0001413	MI0001519
MIMAT0018976	hsa-miR-4454	2.71871	5.34863e-11	9.28427e-10	1.46495	0.000397791	0.00248021	1.25376	0.001338	0.0102386	chr4	miRNA	163093607	163093626	-	MIMAT0018976	MI0016800
MIMAT0004605	hsa-miR-129-2-3p	5.50877	7.59849e-11	1.28073e-09	5.65698	1.27387e-11	2.48765e-10	-0.148213	0.753128	0.899636	chr11	miRNA	43581450	43581471	+	MIMAT0004605	MI0000473
MIMAT0000068	hsa-miR-15a-5p	1.02026	9.19874e-11	1.5276e-09	1.06177	1.51797e-11	2.80553e-10	-0.0415145	0.791986	0.906598	chr13	miRNA	50049167	50049188	-	MIMAT0000068	MI0000069
MIMAT0000762	hsa-miR-324-3p	0.959114	1.02976e-10	1.66334e-09	1.09509	5.81232e-14	1.62588e-12	-0.135979	0.354057	0.620316	chr17	miRNA	7223308	7223330	-	MIMAT0000762	MI0000813
MIMAT0000761	hsa-miR-324-5p	1.18118	1.27742e-10	2.03512e-09	0.97485	7.3745e-08	9.19591e-07	0.206333	0.25616	0.512319	chr17	miRNA	7223343	7223364	-	MIMAT0000761	MI0000813
MIMAT0004792	hsa-miR-92b-5p	2.45868	4.57837e-10	6.91512e-09	2.79879	7.76001e-14	2.11358e-12	-0.340107	0.315613	0.589367	chr1	miRNA	155195196	155195217	+	MIMAT0004792	MI0003560
MIMAT0004514	hsa-miR-29b-1-5p	1.9987	7.69795e-10	1.14778e-08	2.24446	3.05361e-12	6.87062e-11	-0.245756	0.441915	0.6862	chr7	miRNA	130877507	130877530	-	MIMAT0004514	MI0000105
MIMAT0004683	hsa-miR-362-3p	1.18738	1.45737e-09	2.0925e-08	1.24931	6.33064e-11	1.11055e-09	-0.0619373	0.74701	0.897432	chrX	miRNA	50009005	50009026	+	MIMAT0004683	MI0000762
MIMAT0041630	hsa-miR-10399-3p	0.857444	3.36349e-09	4.49625e-08	1.06131	1.81981e-13	4.82949e-12	-0.203869	0.158385	0.395402	chr7	miRNA	139044100	139044120	-	MIMAT0041630	MI0033423
MIMAT0019058	hsa-miR-4521	1.24957	3.67062e-09	4.85106e-08	0.788359	0.000184765	0.00127488	0.461207	0.0288715	0.125466	chr17	miRNA	8186948	8186969	+	MIMAT0019058	MI0016887
MIMAT0022727	hsa-miR-1307-5p	0.931545	5.13908e-09	6.71545e-08	0.849357	9.91993e-08	1.19385e-06	0.0821887	0.606171	0.812632	chr10	miRNA	103394341	103394361	-	MIMAT0022727	MI0006444
MIMAT0000441_1	hsa-miR-9-5p	1.06834	6.79656e-09	8.59174e-08	0.867915	1.3497e-06	1.34322e-05	0.20042	0.268591	0.525245	chr15	miRNA	89368032	89368054	+	MIMAT0000441	MI0000468
MIMAT0000256_1	hsa-miR-181a-5p	0.860074	9.72996e-09	1.21677e-07	0.833357	2.72421e-08	3.52445e-07	0.0267174	0.85858	0.935489	chr9	miRNA	124692480	124692502	+	MIMAT0000256	MI0000269
MIMAT0004672	hsa-miR-106b-3p	0.702373	9.98044e-09	1.23481e-07	0.872813	6.9774e-13	1.67944e-11	-0.17044	0.162861	0.400278	chr7	miRNA	100094002	100094023	-	MIMAT0004672	MI0000734
MIMAT0004490	hsa-miR-19a-5p	4.14037	1.41819e-08	1.71808e-07	3.61223	7.16316e-07	7.72278e-06	0.528141	0.457551	0.692	chr13	miRNA	91350904	91350925	+	MIMAT0004490	MI0000073
MIMAT0000092_1	hsa-miR-92a-3p	1.49606	3.0828e-08	3.62151e-07	1.22544	5.7481e-06	5.08486e-05	0.270623	0.316533	0.58952	chrX	miRNA	134169544	134169565	-	MIMAT0000092	MI0000094
MIMAT0000062_1	hsa-let-7a-5p	0.972666	6.0568e-08	6.97432e-07	0.652913	0.000276355	0.0018103	0.319754	0.0749333	0.245363	chr22	miRNA	46112752	46112773	+	MIMAT0000062	MI0000062
MIMAT0000086	hsa-miR-29a-3p	0.707027	2.98677e-07	3.12938e-06	0.986883	8.37617e-13	1.9703e-11	-0.279856	0.0424986	0.165299	chr7	miRNA	130876748	130876769	-	MIMAT0000086	MI0000087
MIMAT0000441_2	hsa-miR-9-5p	0.938816	3.16532e-07	3.25776e-06	0.924113	2.05835e-07	2.34109e-06	0.0147026	0.935009	0.97518	chr5	miRNA	88666902	88666924	-	MIMAT0000441	MI0000467
MIMAT0004513	hsa-miR-101-5p	1.21058	4.40222e-07	4.4136e-06	1.48463	2.62022e-10	3.98814e-09	-0.274049	0.244729	0.500841	chr1	miRNA	65058477	65058498	-	MIMAT0004513	MI0000103
MIMAT0000433	hsa-miR-142-5p	0.710513	1.20266e-06	1.10334e-05	0.716581	9.74183e-07	1.00828e-05	-0.00606768	0.966927	0.992298	chr17	miRNA	58331283	58331303	-	MIMAT0000433	MI0000458
MIMAT0000707	hsa-miR-363-3p	0.797204	1.55177e-06	1.36721e-05	0.608404	0.000228633	0.00155681	0.1888	0.254262	0.51163	chrX	miRNA	134169382	134169403	-	MIMAT0000707	MI0000764
MIMAT0004494	hsa-miR-21-3p	0.965117	1.7558e-06	1.53533e-05	1.06071	1.49473e-07	1.73825e-06	-0.0955907	0.635918	0.8275	chr17	miRNA	59841311	59841331	+	MIMAT0004494	MI0000077
MIMAT0021022	hsa-miR-5001-3p	1.06546	2.43727e-06	2.05402e-05	1.53321	1.77725e-12	4.08767e-11	-0.467755	0.0330405	0.137253	chr2	miRNA	232550493	232550514	-	MIMAT0021022	MI0017867
MIMAT0004501	hsa-miR-27a-5p	0.896593	3.20636e-06	2.66357e-05	0.924671	1.29698e-06	1.30327e-05	-0.0280778	0.88356	0.941038	chr19	miRNA	13836487	13836508	-	MIMAT0004501	MI0000085
MIMAT0004960	hsa-miR-208b-3p	4.19364	4.12405e-06	3.37765e-05	4.30425	1.38487e-06	1.36509e-05	-0.110611	0.871532	0.9374	chr14	miRNA	23417997	23418018	-	MIMAT0004960	MI0005570
MIMAT0002821	hsa-miR-181d-5p	0.832674	4.7302e-06	3.82029e-05	0.871616	1.21111e-06	1.22892e-05	-0.0389418	0.829357	0.921706	chr19	miRNA	13874910	13874932	+	MIMAT0002821	MI0003139
MIMAT0018926	hsa-miR-378d	1.98662	6.38018e-06	5.01362e-05	1.56413	0.000370385	0.0023243	0.422497	0.335012	0.606294	chr4	miRNA	5923279	5923298	-	MIMAT0018926	MI0016749
MIMAT0000103	hsa-miR-106a-5p	1.49059	1.39038e-05	0.000105687	1.67224	1.87992e-07	2.16191e-06	-0.181646	0.566391	0.783378	chrX	miRNA	134170244	134170266	-	MIMAT0000103	MI0000113
MIMAT0000441	hsa-miR-9-5p	0.910443	1.61373e-05	0.000121082	0.702973	0.000681172	0.00409891	0.20747	0.320854	0.594425	chr1	miRNA	156420392	156420414	-	MIMAT0000441	MI0000466
MIMAT0019919	hsa-miR-4767	1.14561	2.19299e-05	0.000162449	0.981151	0.000183706	0.00127488	0.164459	0.532616	0.757499	chrX	miRNA	7147869	7147891	+	MIMAT0019919	MI0017408
MIMAT0025458	hsa-miR-6501-5p	1.36702	2.3342e-05	0.000169668	1.45269	1.70407e-06	1.61849e-05	-0.0856725	0.776889	0.905176	chr21	miRNA	33550664	33550685	+	MIMAT0025458	MI0022213
MIMAT0015024	hsa-miR-3151-5p	5.34857	3.3088e-05	0.00023322	5.99735	1.7045e-06	1.61849e-05	-0.648773	0.311132	0.58331	chr8	miRNA	103154623	103154643	+	MIMAT0015024	MI0014178
MIMAT0004678	hsa-miR-99b-3p	0.845154	5.37272e-05	0.000367557	0.822234	4.77831e-05	0.000360989	0.0229198	0.9113	0.954695	chr19	miRNA	51692656	51692677	+	MIMAT0004678	MI0000746
MIMAT0010251	hsa-miR-449c-5p	1.04615	0.000147725	0.000928673	1.36154	7.40962e-07	7.90614e-06	-0.315395	0.251867	0.509525	chr5	miRNA	55172313	55172337	-	MIMAT0010251	MI0003823
MIMAT0019760	hsa-miR-4677-5p	1.1287	0.000153368	0.000949158	1.02271	0.000235511	0.00158554	0.105986	0.707929	0.872171	chr1	miRNA	243346188	243346209	+	MIMAT0019760	MI0017308
MIMAT0016895	hsa-miR-2355-5p	0.71346	0.000183632	0.00112997	0.813273	1.14132e-05	9.52633e-05	-0.0998129	0.596261	0.807295	chr2	miRNA	207110043	207110063	-	MIMAT0016895	MI0015873
MIMAT0003218	hsa-miR-92b-3p	0.699123	0.000210985	0.00128469	1.22092	9.39387e-11	1.54328e-09	-0.521802	0.00566231	0.0362388	chr1	miRNA	155195237	155195258	+	MIMAT0003218	MI0003560
MIMAT0000099	hsa-miR-101-3p	0.632428	0.000532052	0.00303322	1.02908	1.66995e-08	2.18785e-07	-0.396657	0.0297234	0.127593	chr1	miRNA	65058442	65058462	-	MIMAT0000099	MI0000103
MIMAT0004488	hsa-miR-15a-3p	1.85313	0.00057631	0.00326951	3.45072	6.06518e-13	1.49463e-11	-1.59759	0.000358221	0.00340794	chr13	miRNA	50049130	50049151	-	MIMAT0004488	MI0000069
MIMAT0022287	hsa-miR-5586-5p	0.893337	0.00069943	0.00387351	0.897809	0.000283633	0.00184629	-0.00447168	0.985998	0.995042	chr14	miRNA	59646999	59647020	-	MIMAT0022287	MI0019143
MIMAT0019928_1	hsa-miR-4773	4.74544	0.00118148	0.00616174	5.18168	0.000254757	0.00169021	-0.436241	0.646081	NA	chr2	miRNA	151368343	151368364	-	MIMAT0019928	MI0017416
MIMAT0016847	hsa-miR-378c	1.79077	0.00156321	0.00797373	2.66287	2.42956e-06	2.2654e-05	-0.872099	0.122277	0.33951	chr10	miRNA	130962634	130962658	-	MIMAT0016847	MI0015825
MIMAT0018200	hsa-miR-3925-5p	1.83318	0.00159509	0.00810082	2.59119	8.92557e-07	9.33127e-06	-0.758015	0.126957	0.346426	chr6	miRNA	36622480	36622501	-	MIMAT0018200	MI0016433

## Sheet: DOWN ECOR12 MVs vs Control only
DOWN ECOR12 MVs vs Control only : miRNAs downregulated by ECOR12 MVs vs control (not by EcN MVs).
ID	Name	log2FoldChange_ECOR12-MVs_vs_Control	pvalue_ECOR12-MVs_vs_Control	padj_ECOR12-MVs_vs_Control	log2FoldChange_EcN-MVs_vs_Control	pvalue_EcN-MVs_vs_Control	padj_EcN-MVs_vs_Control	chr	type	start	end	strand	Alias	Derives_from
MIMAT0000457	hsa-miR-188-5p	-2.45596	6.50951e-61	2.52352e-58	-0.545745	6.45295e-05	0.000477057	chrX	miRNA	50003517	50003537	+	MIMAT0000457	MI0000484
MIMAT0000459	hsa-miR-193a-3p	-3.10993	2.3564e-22	9.78746e-21	-0.241172	0.444618	0.703638	chr17	miRNA	31560050	31560071	+	MIMAT0000459	MI0000487
MIMAT0000420	hsa-miR-30b-5p	-1.33337	5.1511e-21	2.06577e-19	-0.2107	0.136294	0.339098	chr8	miRNA	134800570	134800591	-	MIMAT0000420	MI0000441
MIMAT0003256	hsa-miR-589-3p	-1.37019	2.07718e-17	6.52907e-16	-0.350927	0.0194287	0.0770448	chr7	miRNA	5495834	5495857	-	MIMAT0003256	MI0003599
MIMAT0004500	hsa-miR-26b-3p	-1.20295	8.62542e-17	2.63983e-15	-0.236193	0.0860755	0.2461	chr2	miRNA	218402692	218402712	+	MIMAT0004500	MI0000084
MIMAT0027376	hsa-miR-6737-3p	-2.56116	1.04894e-15	2.9754e-14	-0.0100078	0.965618	0.983391	chr1	miRNA	153962351	153962372	-	MIMAT0027376	MI0022582
MIMAT0000753	hsa-miR-342-3p	-0.831302	3.46259e-14	8.56808e-13	-0.212238	0.0528565	0.167811	chr14	miRNA	100109715	100109737	+	MIMAT0000753	MI0000805
MIMAT0004558	hsa-miR-181a-2-3p	-0.902734	8.21926e-13	1.738e-11	-0.506523	2.09988e-05	0.000171132	chr9	miRNA	124692518	124692539	+	MIMAT0004558	MI0000269
MIMAT0003296	hsa-miR-627-5p	-1.26081	2.39895e-11	4.35934e-10	-0.20052	0.216939	0.456542	chr15	miRNA	42199630	42199651	-	MIMAT0003296	MI0003641
MIMAT0000451	hsa-miR-150-5p	-2.05144	2.93374e-11	5.24915e-10	0.082225	0.789265	0.912725	chr19	miRNA	49500832	49500853	-	MIMAT0000451	MI0000479
MIMAT0000450	hsa-miR-149-5p	-2.50827	1.65794e-09	2.35145e-08	-0.168546	0.578538	0.795202	chr2	miRNA	240456015	240456037	+	MIMAT0000450	MI0000478
MIMAT0005583	hsa-miR-1228-3p	-2.22121	2.39713e-09	3.35887e-08	-0.701347	0.0206566	0.080448	chr12	miRNA	57194555	57194574	+	MIMAT0005583	MI0006318
MIMAT0017990	hsa-miR-3613-5p	-0.88917	4.63927e-08	5.39547e-07	-0.103198	0.499489	0.744054	chr13	miRNA	49996465	49996486	-	MIMAT0017990	MI0016003
MIMAT0022720	hsa-miR-1304-3p	-0.746021	7.98205e-08	9.1011e-07	-0.5299	7.14865e-05	0.000524741	chr11	miRNA	93733691	93733712	-	MIMAT0022720	MI0006371
MIMAT0004559	hsa-miR-181c-3p	-0.806798	8.57419e-08	9.68134e-07	-0.519257	0.00037054	0.0023243	chr19	miRNA	13874763	13874784	+	MIMAT0004559	MI0000271
MIMAT0004506	hsa-miR-33a-3p	-0.953259	1.43076e-07	1.58473e-06	0.881374	5.32648e-09	7.44987e-08	chr22	miRNA	41900989	41901010	+	MIMAT0004506	MI0000091
MIMAT0003887	hsa-miR-769-3p	-1.47049	2.03449e-07	2.23218e-06	-0.116237	0.624002	0.81885	chr19	miRNA	46019000	46019022	+	MIMAT0003887	MI0003834
MIMAT0004612	hsa-miR-186-3p	-1.95695	2.61632e-07	2.81739e-06	-0.380848	0.184182	0.415312	chr1	miRNA	71067642	71067663	-	MIMAT0004612	MI0000483
MIMAT0003293	hsa-miR-624-5p	-1.58376	2.65136e-07	2.82893e-06	0.0487088	0.837008	0.937558	chr14	miRNA	31014706	31014727	-	MIMAT0003293	MI0003638
MIMAT0005911	hsa-miR-1260a	-1.12551	2.86629e-07	3.03045e-06	0.246643	0.254149	0.508605	chr14	miRNA	77266231	77266248	+	MIMAT0005911	MI0006394
MIMAT0000760	hsa-miR-331-3p	-1.04813	3.13492e-07	3.25527e-06	-0.164184	0.417839	0.684284	chr12	miRNA	95308480	95308500	+	MIMAT0000760	MI0000812
MIMAT0027549	hsa-miR-6824-3p	-1.39779	6.8586e-07	6.6143e-06	-0.536053	0.0252379	0.0936246	chr3	miRNA	48633636	48633656	-	MIMAT0027549	MI0022669
MIMAT0004611	hsa-miR-185-3p	-0.616405	7.12714e-07	6.74126e-06	-0.312993	0.00731947	0.0330814	chr22	miRNA	20033188	20033209	+	MIMAT0004611	MI0000482
MIMAT0000243	hsa-miR-148a-3p	-0.912824	7.12962e-07	6.74126e-06	-0.425051	0.0207378	0.080448	chr7	miRNA	25949922	25949943	-	MIMAT0000243	MI0000253
MIMAT0005876_1	hsa-miR-1285-3p	-10.4274	1.40803e-06	1.27933e-05	-1.19257	0.51073	0.748733	chr7	miRNA	92204027	92204048	-	MIMAT0005876	MI0006346
MIMAT0004795	hsa-miR-574-5p	-0.901423	1.50052e-06	1.33214e-05	-0.447631	0.0115496	0.0498075	chr4	miRNA	38868056	38868078	+	MIMAT0004795	MI0003581
MIMAT0004949	hsa-miR-877-5p	-1.09338	4.97333e-06	3.98896e-05	-0.0522311	0.825988	0.928228	chr6	miRNA	30584332	30584351	+	MIMAT0004949	MI0005561
MIMAT0005582	hsa-miR-1228-5p	-4.14969	5.7079e-06	4.54678e-05	-0.579919	0.162885	0.388447	chr12	miRNA	57194504	57194524	+	MIMAT0005582	MI0006318
MIMAT0000424_1	hsa-miR-128-3p	-1.41196	1.14684e-05	8.89184e-05	-0.905608	0.00410732	0.0204379	chr3	miRNA	35744527	35744547	+	MIMAT0000424	MI0000727
MIMAT0003233	hsa-miR-551b-3p	-1.21921	1.27604e-05	9.76341e-05	-0.782092	0.00240619	0.0129708	chr3	miRNA	168551914	168551934	+	MIMAT0003233	MI0003575
MIMAT0017982	hsa-miR-3605-3p	-1.01378	2.76717e-05	0.000197437	-0.256007	0.269504	0.526296	chr1	miRNA	33332405	33332427	-	MIMAT0017982	MI0015995
MIMAT0019931	hsa-miR-4775	-0.607961	4.39537e-05	0.000307941	-0.138369	0.329842	0.590633	chr2	miRNA	207754816	207754837	+	MIMAT0019931	MI0017418
MIMAT0000082	hsa-miR-26a-5p	-0.750721	7.66759e-05	0.000515457	-0.572467	0.00256359	0.0136769	chr12	miRNA	57824658	57824679	-	MIMAT0000082	MI0000750
MIMAT0017352	hsa-miR-2277-5p	-1.0395	8.98886e-05	0.00059398	-0.685695	0.00646062	0.0301205	chr5	miRNA	93620748	93620771	-	MIMAT0017352	MI0011284
MIMAT0004505	hsa-miR-32-3p	-0.755469	9.76107e-05	0.000641363	-0.357887	0.0468862	0.153142	chr9	miRNA	109046231	109046252	-	MIMAT0004505	MI0000090
MIMAT0004551	hsa-miR-30d-3p	-0.707435	0.000150177	0.000939012	-0.531703	0.00405225	0.0202613	chr8	miRNA	134804879	134804900	-	MIMAT0004551	MI0000255
MIMAT0027604	hsa-miR-6852-5p	-0.798009	0.000153432	0.000949158	-0.579482	0.00351186	0.0179053	chr9	miRNA	35710716	35710736	-	MIMAT0027604	MI0022698
MIMAT0027679	hsa-miR-6889-3p	-3.49133	0.000210857	0.00128469	0.46076	0.310912	0.574627	chr22	miRNA	41252992	41253011	-	MIMAT0027679	MI0022736
MIMAT0004509	hsa-miR-93-3p	-0.651884	0.000441695	0.0025944	-0.431254	0.0134166	0.0566784	chr7	miRNA	100093777	100093798	-	MIMAT0004509	MI0000095
MIMAT0018926_1	hsa-miR-378d	-6.65914	0.000459729	0.00266765	-4.18429	0.0211527	0.0810853	chr8	miRNA	93916079	93916098	-	MIMAT0018926	MI0003840
MIMAT0009451	hsa-miR-1976	-0.71701	0.000461047	0.00266765	-0.307382	0.129009	0.329034	chr1	miRNA	26554574	26554593	+	MIMAT0009451	MI0009986
MIMAT0027429	hsa-miR-6764-3p	-1.85107	0.000514303	0.00294648	-0.763025	0.0599494	0.185771	chr14	miRNA	100277397	100277417	+	MIMAT0027429	MI0022609
MIMAT0003242	hsa-miR-577	-2.40655	0.000848454	0.00458104	-0.261576	0.598062	0.805466	chr4	miRNA	114656774	114656794	+	MIMAT0003242	MI0003584
MIMAT0003298	hsa-miR-629-3p	-1.36774	0.00085082	0.00458104	-0.519869	0.116206	0.305261	chr15	miRNA	70079387	70079408	-	MIMAT0003298	MI0003643
MIMAT0019808	hsa-miR-4707-3p	-1.62581	0.00168003	0.00845836	-0.213517	0.608902	0.808147	chr14	miRNA	22956957	22956978	-	MIMAT0019808	MI0017340
MIMAT0032029	hsa-miR-1249-5p	-1.77692	0.00173413	0.00862761	-1.23215	0.00806435	0.0361325	chr22	miRNA	45200993	45201016	-	MIMAT0032029	MI0006384
MIMAT0027507	hsa-miR-6803-3p	-1.72329	0.00173591	0.00862761	-0.555633	0.180373	0.412622	chr19	miRNA	55245186	55245207	-	MIMAT0027507	MI0022648
MIMAT0027525	hsa-miR-6812-3p	-1.75556	0.00198689	0.00970905	-0.74889	0.110698	0.294529	chr20	miRNA	45425553	45425573	+	MIMAT0027525	MI0022657

## Sheet: DOWN EcN MVs vs Control only
DOWN EcN vs Control only : miRNAs downregulated by EcN MVs vs control (not by ECOR12 MVs).
ID	Name	log2FoldChange_ECOR12-MVs_vs_Control	pvalue_ECOR12-MVs_vs_Control	padj_ECOR12-MVs_vs_Control	log2FoldChange_EcN-MVs_vs_Control	pvalue_EcN-MVs_vs_Control	padj_EcN-MVs_vs_Control	chr	type	start	end	strand	Alias	Derives_from
MIMAT0000062_2	hsa-let-7a-5p	-0.277938	0.052412	0.15277	-1.09907	1.70881e-14	5.70521e-13	chr9	miRNA	94175962	94175983	+	MIMAT0000062	MI0000060
MIMAT0005797	hsa-miR-1301-3p	-0.320237	0.016409	0.0600114	-0.895669	1.49942e-11	2.80553e-10	chr2	miRNA	25328651	25328674	-	MIMAT0005797	MI0003815
MIMAT0000688	hsa-miR-301a-3p	-0.574298	4.97904e-05	0.000346744	-0.918506	7.58594e-11	1.28712e-09	chr17	miRNA	59151149	59151171	-	MIMAT0000688	MI0000745
MIMAT0003328	hsa-miR-653-5p	-1.3851	0.00224925	0.0107208	-2.58358	1.10114e-08	1.49957e-07	chr7	miRNA	93482823	93482843	-	MIMAT0003328	MI0003674
MIMAT0000245	hsa-miR-30d-5p	-0.057909	0.648748	0.827296	-0.682996	7.75189e-08	9.55144e-07	chr8	miRNA	134804919	134804940	-	MIMAT0000245	MI0000255
MIMAT0002871	hsa-miR-500a-3p	0.0394051	0.794807	0.910473	-0.803883	1.11656e-07	1.31322e-06	chrX	miRNA	50008482	50008503	+	MIMAT0002871	MI0003184
MIMAT0004958	hsa-miR-301b-3p	-0.282852	0.0776775	0.21058	-0.819923	2.36801e-07	2.63537e-06	chr22	miRNA	21653025	21653047	+	MIMAT0004958	MI0005568
MIMAT0004799	hsa-miR-589-5p	0.864847	2.12397e-10	3.32896e-09	-0.693722	3.59235e-07	3.9554e-06	chr7	miRNA	5495873	5495894	-	MIMAT0004799	MI0003599
MIMAT0000455	hsa-miR-185-5p	0.0415258	0.830056	0.917638	-0.926248	1.66619e-06	1.61169e-05	chr22	miRNA	20033153	20033174	+	MIMAT0000455	MI0000482
MIMAT0000074_1	hsa-miR-19b-3p	0.176132	0.426628	0.65897	-1.04448	2.4223e-06	2.2654e-05	chrX	miRNA	134169683	134169705	-	MIMAT0000074	MI0000075
MIMAT0000440	hsa-miR-191-5p	0.0474042	0.736673	0.88808	-0.642687	5.14101e-06	4.58702e-05	chr3	miRNA	49020672	49020694	-	MIMAT0000440	MI0000465
MIMAT0000731	hsa-miR-378a-5p	-0.521851	0.000357029	0.00211849	-0.650341	7.61324e-06	6.6216e-05	chr5	miRNA	149732829	149732850	+	MIMAT0000731	MI0000786
MIMAT0004589	hsa-miR-30b-3p	-0.532575	0.0302838	0.0978333	-1.06622	7.69096e-06	6.63345e-05	chr8	miRNA	134800532	134800553	-	MIMAT0004589	MI0000441
MIMAT0017981	hsa-miR-3605-5p	-0.522193	0.105585	0.259063	-1.32973	2.70604e-05	0.000218809	chr1	miRNA	33332449	33332471	-	MIMAT0017981	MI0015995
MIMAT0002872	hsa-miR-501-5p	-0.592006	0.0087046	0.0349213	-0.91976	3.27637e-05	0.000262872	chrX	miRNA	50009735	50009756	+	MIMAT0002872	MI0003185
MIMAT0005891	hsa-miR-1303	-1.26573	0.00244581	0.0115161	-1.59226	7.94497e-05	0.000579088	chr5	miRNA	154685827	154685848	+	MIMAT0005891	MI0006370
MIMAT0030416	hsa-miR-1273h-3p	-0.593486	0.116507	0.27823	-1.36186	0.000272579	0.00179694	chr16	miRNA	24203186	24203207	+	MIMAT0030416	MI0025512
MIMAT0019982	hsa-miR-4802-3p	-0.509312	0.0103197	0.0405465	-0.67391	0.000353033	0.0022695	chr4	miRNA	40502051	40502073	-	MIMAT0019982	MI0017450
MIMAT0019812	hsa-miR-4709-3p	-0.805193	0.0314322	0.100428	-1.24182	0.000367172	0.0023243	chr14	miRNA	74480135	74480157	-	MIMAT0019812	MI0017342
MIMAT0000100	hsa-miR-29b-3p	-0.480595	0.0664872	0.186324	-0.872077	0.000807375	0.00483025	chr1	miRNA	207802450	207802472	-	MIMAT0000100	MI0000107
MIMAT0005796	hsa-miR-1271-5p	0.417099	0.184688	0.393392	-1.04973	0.000850439	0.00505865	chr5	miRNA	176367960	176367981	+	MIMAT0005796	MI0003814
MIMAT0004765	hsa-miR-491-3p	-1.13948	0.104487	0.258513	-2.30775	0.000857056	0.00506888	chr9	miRNA	20716154	20716175	+	MIMAT0004765	MI0003126
MIMAT0004774	hsa-miR-501-3p	0.641592	0.0192454	0.0676205	-0.884529	0.00125124	0.00719463	chrX	miRNA	50009772	50009793	+	MIMAT0004774	MI0003185
MIMAT0007881	hsa-miR-1908-5p	-0.608174	0.00653293	0.0274422	-0.690562	0.00150678	0.00861611	chr11	miRNA	61815209	61815229	-	MIMAT0007881	MI0008329
MIMAT0004800_1	hsa-miR-550a-5p	-0.597214	0.121838	0.285681	-1.16467	0.00160259	0.00911363	chr7	miRNA	32733002	32733024	+	MIMAT0004800	MI0003601
MIMAT0018001	hsa-miR-3620-3p	-0.303457	0.340713	0.577622	-0.973238	0.00165856	0.00934226	chr1	miRNA	228097320	228097341	+	MIMAT0018001	MI0016011

## Sheet: DOWN common
DOWN common: common miRNAs downregulated by both EcN MVs and ECOR12 MVs, vs untreated control DCs.
ID	Name	log2FoldChange_ECOR12-MVs_vs_Control	pvalue_ECOR12-MVs_vs_Control	padj_ECOR12-MVs_vs_Control	log2FoldChange_EcN-MVs_vs_Control	pvalue_EcN-MVs_vs_Control	padj_EcN-MVs_vs_Control	chr	type	start	end	strand	Alias	Derives_from
MIMAT0004569	hsa-miR-222-5p	-3.41092	5.07674e-39	6.56027e-37	-2.9551	1.96132e-34	3.38328e-32	chrX	miRNA	45747073	45747094	-	MIMAT0004569	MI0000299
MIMAT0001618	hsa-miR-191-3p	-2.76474	6.84833e-39	7.96461e-37	-2.45177	1.08867e-32	1.25197e-30	chr3	miRNA	49020631	49020652	-	MIMAT0001618	MI0000465
MIMAT0000104	hsa-miR-107	-1.73679	8.77659e-39	9.27925e-37	-1.12187	2.78236e-17	1.1519e-15	chr10	miRNA	89592756	89592778	-	MIMAT0000104	MI0000114
MIMAT0000279	hsa-miR-222-3p	-2.22246	1.647e-29	1.12674e-27	-1.59859	4.67223e-16	1.79102e-14	chrX	miRNA	45747036	45747056	-	MIMAT0000279	MI0000299
MIMAT0000244	hsa-miR-30c-5p	-1.06405	1.55054e-28	9.49096e-27	-0.61443	1.46514e-10	2.36941e-09	chr1	miRNA	40757300	40757322	+	MIMAT0000244	MI0000736
MIMAT0004819	hsa-miR-671-3p	-1.61051	2.13171e-24	9.53532e-23	-1.53113	4.79759e-23	2.92089e-21	chr7	miRNA	151238488	151238508	+	MIMAT0004819	MI0003760
MIMAT0003888	hsa-miR-766-3p	-2.07629	3.17709e-24	1.3685e-22	-0.804456	3.48289e-05	0.000275175	chrX	miRNA	119646763	119646784	-	MIMAT0003888	MI0003836
MIMAT0018183	hsa-miR-3909	-1.66067	1.95288e-20	7.32645e-19	-1.32801	2.13731e-14	6.91287e-13	chr22	miRNA	35335710	35335731	+	MIMAT0018183	MI0016413
MIMAT0022842	hsa-miR-98-3p	-1.25958	1.95911e-17	6.32902e-16	-1.12491	2.1024e-15	7.25329e-14	chrX	miRNA	53556241	53556262	-	MIMAT0022842	MI0000100
MIMAT0000764	hsa-miR-339-5p	-1.23613	1.0364e-16	3.0906e-15	-0.957754	6.4957e-11	1.12051e-09	chr7	miRNA	1022990	1023012	-	MIMAT0000764	MI0000815
MIMAT0004487	hsa-let-7f-2-3p	-1.2862	1.19304e-15	3.30359e-14	-1.10556	5.72901e-13	1.44622e-11	chrX	miRNA	53557196	53557217	-	MIMAT0004487	MI0000068
MIMAT0004486	hsa-let-7f-1-3p	-1.27787	1.80736e-14	4.60796e-13	-1.04601	9.19383e-12	1.82993e-10	chr9	miRNA	94176409	94176430	+	MIMAT0004486	MI0000067
MIMAT0005794	hsa-miR-1296-5p	-2.35187	1.82258e-14	4.60796e-13	-2.0864	3.02922e-14	9.22129e-13	chr10	miRNA	63373012	63373033	-	MIMAT0005794	MI0003780
MIMAT0004983	hsa-miR-940	-1.68874	8.69861e-13	1.80652e-11	-1.79777	1.44843e-16	5.76588e-15	chr16	miRNA	2271806	2271826	+	MIMAT0004983	MI0005762
MIMAT0000270	hsa-miR-181a-3p	-0.913859	4.40486e-12	8.53808e-11	-0.836399	1.68485e-10	2.68281e-09	chr1	miRNA	198859069	198859090	-	MIMAT0000270	MI0000289
MIMAT0000759	hsa-miR-148b-3p	-1.13175	5.31861e-12	1.01402e-10	-1.4512	8.88016e-19	3.99607e-17	chr12	miRNA	54337278	54337299	+	MIMAT0000759	MI0000811
MIMAT0004694	hsa-miR-342-5p	-1.02692	1.63353e-11	3.06419e-10	-0.95048	3.51008e-10	5.26512e-09	chr14	miRNA	100109673	100109693	+	MIMAT0004694	MI0000805
MIMAT0004797	hsa-miR-582-3p	-1.35773	1.95381e-11	3.60679e-10	-1.36264	4.27638e-12	9.22094e-11	chr5	miRNA	59703630	59703651	-	MIMAT0004797	MI0003589
MIMAT0003880	hsa-miR-671-5p	-1.62048	3.90202e-11	6.87583e-10	-1.32163	6.3455e-09	8.7568e-08	chr7	miRNA	151238449	151238471	+	MIMAT0003880	MI0003760
MIMAT0004481_1	hsa-let-7a-3p	-1.36661	7.10837e-11	1.21574e-09	-2.07507	1.06381e-23	7.34029e-22	chr9	miRNA	94176013	94176033	+	MIMAT0004481	MI0000060
MIMAT0000263	hsa-miR-199b-5p	-0.82117	9.32587e-11	1.5276e-09	-0.80068	8.3468e-11	1.39338e-09	chr9	miRNA	128244783	128244805	-	MIMAT0000263	MI0000282
MIMAT0004568	hsa-miR-221-5p	-1.35695	2.14894e-10	3.32896e-09	-2.07305	2.60578e-22	1.49833e-20	chrX	miRNA	45746221	45746242	-	MIMAT0004568	MI0000298
MIMAT0004674	hsa-miR-30c-1-3p	-1.38949	1.1502e-09	1.69327e-08	-1.66387	5.61914e-14	1.6155e-12	chr1	miRNA	40757339	40757360	+	MIMAT0004674	MI0000736
MIMAT0011161	hsa-miR-2116-3p	-1.46785	2.51987e-09	3.48882e-08	-0.977935	3.60733e-05	0.000282847	chr15	miRNA	59171192	59171212	-	MIMAT0011161	MI0010635
MIMAT0004482	hsa-let-7b-3p	-0.890022	5.30869e-09	6.86001e-08	-0.651809	6.38497e-06	5.60038e-05	chr22	miRNA	46113745	46113766	+	MIMAT0004482	MI0000063
MIMAT0003884	hsa-miR-454-5p	-1.22123	1.31843e-08	1.61404e-07	-1.09179	4.39649e-08	5.54922e-07	chr17	miRNA	59137828	59137849	-	MIMAT0003884	MI0003820
MIMAT0026472	hsa-let-7c-3p	-2.91964	2.58485e-08	3.06753e-07	-2.9151	4.35813e-11	7.91345e-10	chr21	miRNA	16539883	16539904	+	MIMAT0026472	MI0000064
MIMAT0004945	hsa-miR-744-5p	-1.12682	1.35364e-07	1.51373e-06	-1.20895	1.51131e-08	2.00729e-07	chr17	miRNA	12081909	12081930	+	MIMAT0004945	MI0005559
MIMAT0000750	hsa-miR-340-3p	-0.809571	4.10899e-07	4.15544e-06	-0.879747	3.00025e-08	3.83365e-07	chr5	miRNA	180015319	180015340	-	MIMAT0000750	MI0000802
MIMAT0004946	hsa-miR-744-3p	-1.02707	5.45926e-07	5.38061e-06	-1.43113	2.7843e-13	7.20438e-12	chr17	miRNA	12081966	12081987	+	MIMAT0004946	MI0005559
MIMAT0000686	hsa-miR-34c-5p	-1.68737	6.44095e-07	6.29481e-06	-1.44777	4.06706e-06	3.66035e-05	chr11	miRNA	111513451	111513473	+	MIMAT0000686	MI0000743
MIMAT0004796	hsa-miR-576-3p	-1.50434	6.8816e-07	6.6143e-06	-1.59207	4.52387e-09	6.41399e-08	chr4	miRNA	109488752	109488773	+	MIMAT0004796	MI0003583
MIMAT0005877	hsa-miR-1286	-0.865202	9.95742e-07	9.26438e-06	-0.656194	8.74903e-05	0.000628837	chr22	miRNA	20249145	20249165	-	MIMAT0005877	MI0006348
MIMAT0000430_1	hsa-miR-138-5p	-4.05843	1.20485e-06	1.10334e-05	-3.53628	9.91123e-07	1.01566e-05	chr3	miRNA	44114234	44114256	+	MIMAT0000430	MI0000476
MIMAT0005901	hsa-miR-1249-3p	-1.51678	2.12424e-06	1.83e-05	-1.57153	8.02805e-07	8.4786e-06	chr22	miRNA	45200958	45200979	-	MIMAT0005901	MI0006384
MIMAT0005919	hsa-miR-548o-3p	-1.88637	2.32314e-06	1.98663e-05	-2.73141	4.81486e-12	1.01702e-10	chr20	miRNA	38516607	38516628	+	MIMAT0005919	MI0016746
MIMAT0018197	hsa-miR-3922-3p	-1.07101	2.56451e-06	2.1457e-05	-1.02253	1.51766e-06	1.48187e-05	chr12	miRNA	104591694	104591715	+	MIMAT0018197	MI0016429
MIMAT0027574	hsa-miR-6836-5p	-2.87218	3.82265e-06	3.15301e-05	-2.86317	8.26251e-08	1.00608e-06	chr7	miRNA	2257551	2257572	-	MIMAT0027574	MI0022682
MIMAT0005919_1	hsa-miR-548o-3p	-1.94343	5.83709e-06	4.61805e-05	-2.70989	1.7294e-10	2.71201e-09	chr7	miRNA	102405748	102405769	-	MIMAT0005919	MI0006402
MIMAT0000693	hsa-miR-30e-3p	-0.710344	1.496e-05	0.000112977	-0.66681	4.6502e-05	0.000358188	chr1	miRNA	40754413	40754434	+	MIMAT0000693	MI0000749
MIMAT0019776	hsa-miR-1343-3p	-1.1587	7.08695e-05	0.000479193	-1.82354	5.38186e-11	9.60383e-10	chr11	miRNA	34941888	34941909	+	MIMAT0019776	MI0017320
MIMAT0004703	hsa-miR-335-3p	-1.87179	0.000111907	0.000723044	-1.4801	0.000954792	0.0055831	chr7	miRNA	130496162	130496183	+	MIMAT0004703	MI0000816
MIMAT0025460	hsa-miR-6502-5p	-1.37088	0.000135897	0.00086365	-1.05606	0.000622524	0.00379007	chr12	miRNA	66251091	66251112	+	MIMAT0025460	MI0022214
MIMAT0015051	hsa-miR-3174	-0.98569	0.000317805	0.00189542	-1.24028	2.91677e-06	2.67978e-05	chr15	miRNA	90006764	90006786	+	MIMAT0015051	MI0014208
MIMAT0004794	hsa-miR-551b-5p	-3.17238	0.000686466	0.0038199	-3.02002	0.000100398	0.000716633	chr3	miRNA	168551875	168551896	+	MIMAT0004794	MI0003575
MIMAT0004549	hsa-miR-148a-5p	-0.712111	0.00133335	0.00686146	-0.696848	0.000612468	0.00375092	chr7	miRNA	25949960	25949981	-	MIMAT0004549	MI0000253
